# Supplementary material for: Gene expression correlated with delay in shell formation in larval Pacific oysters (Crassostrea gigas) exposed to experimental ocean acidification provides insights into shell formation mechanisms
Source: BMC Genomics. 2018 Feb 22;19:160. doi: 10.1186/s12864-018-4519-y (PMC5824581; doi:10.1186/s12864-018-4519-y)
Supplement: Supplementary file 3 — Quality statistics for all samples. Sample names include: Time post-fertilization (in hours), treatment (C = ambient, T = low Ωarag), and Replicate number (A or B). (XLSX 12 kb) [file 12864_2018_4519_MOESM3_ESM.xlsx]

## Sheet: Combined QC
Table S2. Quality statistics for all samples. Sample names include: Time post-fertilization (in hours), treatment (C = ambient, T = low Ωarag), and Replicate number (A or B).
Replicate experiment 1
Sample name	Raw reads	Trimmed Clipped reads	% passed	Mean Quality Score	Mean Sequence Length
00A	57873851	56996513	98.4841	36.0475	47.5174
00B	46105242	42598771	92.3946	36.0605	47.5189
06-C-A	41198599	39978649	97.0389	36.0498	47.226
06-C-B	48798532	47829360	98.0139	36.0103	47.0861
06-T-A	47503854	46762536	98.4395	36.0437	47.2693
06-T-B	50703198	49799025	98.2167	36.0415	47.1665
10-C-A	49565590	48495638	97.8413	36.0111	46.8778
10-C-B	29581983	28994594	98.0144	35.612	47.0835
10-T-A	32236618	31597076	98.0161	35.6181	46.982
10-T-B	13179807	11505481	87.2963	35.6398	47.0897
12-C-A	32007528	31268163	97.69	35.6269	46.9996
12-C-B	33725007	33133760	98.2469	35.6255	47.013
12-T-A	31123764	30447941	97.8286	35.6391	47.0853
12-T-B	39935471	38812234	97.1874	35.3664	47.0354
14-C-A	63486048	61369361	96.6659	36.0052	47.0636
14-C-B	58623438	57307188	97.7547	36.0236	47.0972
14-T-A	66009386	64413066	97.5817	36.0035	47.0483
14-T-B	61392388	60132085	97.9471	36.0146	47.1135
16-C-A	-	-	-	-	-
16-C-B	77414820	75301932	97.2707	36.0202	47.03
16-T-A	56703832	55545759	97.9577	36.029	46.9593
16-T-B	54225689	53188528	98.0873	36.0397	46.9368
18-C-A	49818535	48334719	97.0216	36.0622	47.0769
18-C-B	52210890	50784098	97.2673	36.057	47.2258
18-T-A	46881777	43368970	92.5071	36.0454	47.1412
18-T-B	65018130	63478013	97.6312	36.0602	47.1167
Replicate experiment 2, with duplicates
Sample name	Raw reads	Trimmed Clipped reads	% passed	Mean Quality Score	Mean Sequence Length
00A	32671122	32222928	98.6282	36.3719	48.2935
00B	29944884	29399274	98.178	36.3509	47.8472
06-C-A	29502236	28715394	97.3329	36.326	47.4197
06-C-B	27766247	27298079	98.3139	36.3595	47.8449
06-T-A	27998896	27036749	96.5636	36.2279	46.6193
06-T-B	29511827	28895983	97.9132	36.3417	47.6549
10-C-A	27536889	26935568	97.8163	36.3473	47.574
10-C-B	25980756	25185367	96.9385	36.2988	46.8367
10-T-A	26980410	26151664	96.9283	36.3037	46.7418
10-T-B	29027648	28098554	96.7993	36.3081	46.6456
12-C-A	26381592	25510996	96.7	36.3601	47.1751
12-C-B	27081944	26571308	98.1145	36.4184	47.5986
12-T-A	26555371	26079161	98.2067	36.4288	47.752
12-T-B	26885131	26366741	98.0718	36.4225	47.6379
14-C-A	29999899	29006614	96.689	36.2685	46.5814
14-C-B	35074809	34459523	98.2458	36.4074	47.7211
14-T-A	35653526	34983818	98.1216	36.4202	47.5839
14-T-B	32154663	31082938	96.667	36.2848	46.4953
16-C-A	31313101	30467380	97.2991	36.3478	47.0046
16-C-B	26372367	25747656	97.6312	36.4305	47.8318
16-T-A	33852467	33216525	98.1214	36.3569	47.656
16-T-B	33060157	32395772	97.9904	36.3523	47.5753
18-C-A	31787698	30185962	94.9611	36.2739	46.535
18-C-B	44119374	43514565	98.6292	36.4028	48.116
18-T-A	33097882	32606241	98.5146	36.4235	47.9999
18-T-B	22063780	21724762	98.4635	36.4095	47.968
