# Supplementary material for: Gene expression correlated with delay in shell formation in larval Pacific oysters (Crassostrea gigas) exposed to experimental ocean acidification provides insights into shell formation mechanisms
Source: BMC Genomics. 2018 Feb 22;19:160. doi: 10.1186/s12864-018-4519-y (PMC5824581; doi:10.1186/s12864-018-4519-y)
Supplement: Supplementary file 4 — Mapping statistics for all samples, with and without duplicate reads. Sample names include: Time post-fertilization (in hours), treatment (C = ambient, T = low Ωarag), and Replicate number (A or B). (XLSX 17 kb) [file 12864_2018_4519_MOESM4_ESM.xlsx]

## Sheet: Sheet1
Table S3. Mapping statistics for all samples, with and without duplicate reads. Sample names include: Time post-fertilization (in hours), treatment (C = ambient, T = low Ωarag), and Replicate number (A or B).
Replicate experiment 1 with duplicates											Replicate experiment 1, duplicates removed
Sample name	Total number of reads	Number of genome contigs with mapped reads	Number of unmapped reads	Number of mapped reads	Number of multiply mapped reads	Number of reads mapping to 1 location only	Number of reads mapping to 1 location only with MapQ > 20	Proportion of reads mapping to 1 location only with MapQ > 20	Proportion of duplicate reads		Sample name	Total number of reads	Number of genome contigs with mapped reads	Number of unmapped reads	Number of mapped reads	Number of multiply mapped reads	Number of reads mapping to 1 location only	Number of reads mapping to 1 location only with MapQ > 20	Proportion of reads mapping to 1 location only with MapQ > 20
00A	56995855	21800	39049530	17946325	3022577	14923748	14469818	0.25	0.166266		00A	47519369	21797	39048961	8470408	1392346	7078062	6896196	0.15
00B	42597590	20873	29422198	13175392	2461679	10713713	10384268	0.24	0.146277		00B	36366553	20867	29421703	6944850	1145609	5799241	5649020	0.16
06-C-A	39977498	22098	22495498	17482000	2676823	14805177	14403642	0.36	0.215061		06-C-A	31379906	22094	22494912	8884994	1337918	7547076	7356540	0.23
06-C-B	47828098	22143	28187295	19640803	4558581	15082222	14634196	0.31	0.224728		06-C-B	37079781	22140	28186584	8893197	1505734	7387463	7196220	0.19
06-T-A	46761530	22657	26120482	20641048	3049542	17591506	17119549	0.37	0.218049		06-T-A	36565216	22654	26119748	10445468	1534506	8910962	8684861	0.24
06-T-B	49797885	22594	28976282	20821603	3993904	16827699	16342918	0.33	0.216733		06-T-B	39005049	22590	28975528	10029521	1585993	8443528	8225688	0.21
10-C-A	48493791	23043	27032550	21461241	5296755	16164486	15655449	0.32	0.247924		10-C-A	36471021	23042	27031726	9439295	1671670	7767625	7559290	0.21
10-C-B	28994203	23193	17939797	11054406	2658677	8395729	8125138	0.28	0.215485		10-C-B	22746391	23192	17939328	4807063	903341	3903722	3794491	0.17
10-T-A	31596403	23371	18213702	13382701	2970877	10411824	10091177	0.32	0.23519		10-T-A	24165258	23369	18213169	5952089	1017051	4935038	4801948	0.2
10-T-B	11505070	21290	6870716	4634354	980169	3654185	3541229	0.31	0.174469		10-T-B	9497789	21288	6870548	2627241	443724	2183517	2124180	0.22
12-C-A	31267495	23582	18666660	12600835	2958313	9642522	9333722	0.3	0.23278		12-C-A	23989063	23580	18666077	5322986	1001811	4321175	4197905	0.18
12-C-B	33133057	23782	19004940	14128117	2998316	11129801	10786639	0.33	0.242066		12-C-B	25112669	23779	19004376	6108293	1058480	5049813	4912165	0.2
12-T-A	30447435	23418	18229977	12217458	2583072	9634386	9331604	0.31	0.22613		12-T-A	23562355	23415	18229445	5332910	973895	4359015	4236033	0.18
12-T-B	38811673	22710	22626165	16185508	3159361	13026147	12623584	0.33	0.209674		12-T-B	30673893	22708	22625530	8048363	1390242	6658121	6476939	0.21
14-C-A	61368153	23690	36104344	25263809	4975902	20287907	19655407	0.32	0.226865		14-C-A	47445852	23686	36103371	11342481	1975461	9367020	9107179	0.19
14-C-B	57306087	23819	33456067	23850020	4309094	19540926	18937963	0.33	0.216938		14-C-B	44874223	23817	33455044	11419179	1909902	9509277	9248643	0.21
14-T-A	64411119	23695	38098724	26312395	5544571	20767824	20115192	0.31	0.227853		14-T-A	49734823	23692	38097612	11637211	2032633	9604578	9336750	0.19
14-T-B	60130972	23662	36027219	24103753	4711293	19392460	18777463	0.31	0.219615		14-T-B	46925283	23661	36026151	10899132	1912791	8986341	8732374	0.19
16-C-A	-	-	-	-	-	-	-	-	-		16-C-A	-	-	-	-	-	-	-	-
16-C-B	75300460	24001	43731495	31568965	6955971	24612994	23838450	0.32	0.239147		16-C-B	57292594	23998	43730099	13562495	2339988	11222507	10911521	0.19
16-T-A	55544992	23742	30528190	25016802	4719157	20297645	19683177	0.35	0.239912		16-T-A	42219097	23742	30527110	11691987	1924930	9767057	9501645	0.23
16-T-B	53187278	23897	27883896	25303382	4268817	21034565	20420550	0.38	0.240065		16-T-B	40418898	23891	27882836	12536062	1917142	10618920	10338325	0.26
18-C-A	48333642	23665	26451150	21882492	3822506	18059986	17530429	0.36	0.219343		18-C-A	37732007	23665	26450207	11281800	1729136	9552664	9297610	0.25
18-C-B	50782922	23708	30590427	20192495	3653248	16539247	16032598	0.32	0.19889		18-C-B	40682712	23703	30589524	10093188	1717095	8376093	8137890	0.2
18-T-A	43368045	23270	25214545	18153500	3223239	14930261	14475971	0.33	0.203495		18-T-A	34542870	23266	25213764	9329106	1552643	7776463	7560250	0.22
18-T-B	63476697	24097	34622022	28854675	4685994	24168681	23470106	0.37	0.235372		18-T-B	48536039	24094	34620802	13915237	2142042	11773195	11456679	0.24
Replicate experiment 2, with duplicates											Replicate experiment 2, duplicates removed
Sample name	Total number of reads	Number of genome contigs with mapped reads	Number of unmapped reads	Number of mapped reads	Number of multiply mapped reads	Number of reads mapping to 1 location only	Number of reads mapping to 1 location only with MapQ > 20	Proportion of reads mapping to 1 location only with MapQ > 20	Proportion of duplicate reads		Sample name	Total number of reads	Number of genome contigs with mapped reads	Number of unmapped reads	Number of mapped reads	Number of multiply mapped reads	Number of reads mapping to 1 location only	Number of reads mapping to 1 location only with MapQ > 20	Proportion of reads mapping to 1 location only with MapQ > 20
00A	32222928	21483	22946276	9276652	1831960	7444692	7187172	0.223	0.164924		00A	26908585	21476	22945852	3962733	735078	3227655	3137141	0.117
00B	29399274	20143	21622577	7776697	2066725	5709972	5448088	0.185	0.169112		00B	24427499	20141	21621910	2805589	642192	2163397	2094663	0.086
06-C-A	28715394	21570	21661105	7054289	1720759	5333530	5054141	0.176	0.128047		06-C-A	25038467	21567	21660219	3378248	692872	2685376	2605811	0.104
06-C-B	27298079	23066	17539778	9758301	2280725	7477576	7213171	0.264	0.194607		06-C-B	21985671	23061	17539275	4446396	789965	3656431	3551397	0.162
06-T-A	27036749	16599	24442098	2594651	1484720	1109931	846211	0.031	0.0647512		06-T-A	25286087	16594	24440514	845573	340873	504700	484600	0.019
06-T-B	28895983	21855	20649259	8246724	1815357	6431367	6156732	0.213	0.156762		06-T-B	24366182	21851	20648453	3717729	710824	3006905	2923952	0.12
10-C-A	26935568	21185	19283131	7652437	1860172	5792265	5528434	0.205	0.187626		10-C-A	21881768	21184	19282281	2599487	683076	1916411	1857616	0.085
10-C-B	25185367	19518	20867945	4317422	1614080	2703342	2452508	0.097	0.11094		10-C-B	22391304	19517	20866877	1524427	458191	1066236	1031716	0.046
10-T-A	26151664	19874	22078237	4073427	1603993	2469434	2206212	0.084	0.0937429		10-T-A	23700132	19871	22077165	1622967	465544	1157423	1118753	0.047
10-T-B	28098554	17587	25204585	2893969	1551696	1342273	1068230	0.038	0.069593		10-T-B	26143092	17584	25203160	939932	388239	551693	527752	0.02
12-C-A	25510996	21215	19436712	6074284	1531395	4542889	4277552	0.168	0.140757		12-C-A	21920140	21211	19435782	2484358	583755	1900603	1841134	0.084
12-C-B	26571308	22568	17267053	9304255	1908261	7395994	7113060	0.268	0.201847		12-C-B	21207967	22566	17266393	3941574	766323	3175251	3083010	0.145
12-T-A	26079161	22694	16572960	9506201	1747620	7758581	7482604	0.287	0.198633		12-T-A	20898986	22694	16572383	4326603	790787	3535816	3435404	0.164
12-T-B	26366741	22757	17242571	9124170	1803056	7321114	7042757	0.267	0.189041		12-T-B	21382351	22756	17241924	4140427	781283	3359144	3262444	0.153
14-C-A	29006614	18679	25455084	3551530	1739164	1812366	1514783	0.052	0.0843586		14-C-A	26559657	18675	25453616	1106041	412181	693860	668490	0.025
14-C-B	34459523	23278	21661949	12797574	2447769	10349805	9978024	0.29	0.215054		14-C-B	27048851	23275	21661226	5387625	1011209	4376416	4251088	0.157
14-T-A	34983818	23183	23278728	11705090	2273157	9431933	9052324	0.259	0.192033		14-T-A	28265771	23179	23277870	4987901	986256	4001645	3883500	0.137
14-T-B	31082938	17825	27526380	3556558	1873896	1682662	1354404	0.044	0.0831401		14-T-B	28498699	17824	27524894	973805	415112	558693	536590	0.019
16-C-A	30467380	21662	23739825	6727555	2126375	4601180	4280316	0.14	0.131449		16-C-A	26462480	21661	23738684	2723796	680717	2043079	1976850	0.075
16-C-B	25747656	22777	16679102	9068554	1866992	7201562	6938520	0.269	0.192241		16-C-B	20797892	22777	16678595	4119297	796976	3322321	3222991	0.155
16-T-A	33216525	22970	21877467	11339058	2540281	8798777	8453461	0.254	0.20065		16-T-A	26551616	22965	21876681	4674935	955865	3719070	3606790	0.136
16-T-B	32395772	22321	21536437	10859335	2341129	8518206	8172523	0.252	0.214222		16-T-B	25455884	22321	21535690	3920194	896494	3023700	2933296	0.115
18-C-A	30185962	18866	26802777	3383185	1838882	1544303	1229187	0.041	0.079045		18-C-A	27799914	18864	26801315	998599	445185	553414	527957	0.019
18-C-B	43514565	23916	26470841	17043724	3279340	13764384	13331872	0.306	0.224992		18-C-B	33724130	23915	26469987	7254143	1248608	6005535	5834793	0.173
18-T-A	32606241	23884	18738476	13867765	2464035	11403730	11051783	0.339	0.227792		18-T-A	25178805	23884	18737804	6441001	1047790	5393211	5243682	0.208
18-T-B	21724762	22716	13396514	8328248	1658939	6669309	6447769	0.297	0.191963		18-T-B	17554406	22713	13396037	4158369	731109	3427260	3328144	0.19
