# Supplementary material for: Gene expression correlated with delay in shell formation in larval Pacific oysters (Crassostrea gigas) exposed to experimental ocean acidification provides insights into shell formation mechanisms
Source: BMC Genomics. 2018 Feb 22;19:160. doi: 10.1186/s12864-018-4519-y (PMC5824581; doi:10.1186/s12864-018-4519-y)
Supplement: Supplementary file 6 — Summary of functional enrichment results of the WGCNA clusters showing differences in expression across treatments (“blue” clusters in Fig. 3), as well as the 55 transcripts showing significant time*treatment effects (Fig. 2). (XLSX 12 kb) [file 12864_2018_4519_MOESM6_ESM.xlsx]

## Sheet: Sheet1
Table S4. Summary of functional enrichment results of the WGCNA clusters showing differences in expression across treatments ("blue" clusters in Figure 3), as well as the 55 transcripts showing significant time*treatment effects (Figure 2).
		Multiple-test corrected p-values (bold < 0.05)
Name of GO Category	GO ID	Experiment 1 - "blue" cluster	Experiment 2 - "blue" cluster	Transcripts with sign. time*treatment interactions
Biological Process
aminoglycan catabolic process	GO:0006026	0.008501	1	1
cyclic nucleotide biosynthetic process / phosphorus-oxygen lyase activity	GO:0009190 / GO:0016849	0.00683	0.5796	1
cyclic nucleotide metabolic process	GO:0009187	0.00741	0.621	1
carbohydrate derivative catabolic process	GO:1901136	0.007692	0.9649	1
organonitrogen compound catabolic process	GO:1901565	0.006205	0.7472	1
calcium ion transport / divalent metal ion transport / divalent inorganic cation transport	GO:0006816 / GO:0070838 / GO:0072511	0.0126079	0.3872	1
cell-matrix adhesion / cell-substrate adhesion	GO:0007160 / GO:0031589	0.0120406	0.3218	1
movement of cell or subcellular component / microtubule-based movement	GO:0006928 / GO:0007018	0.0334098	3.52e-10	1
homophilic cell adhesion via plasma membrane adhesion molecules / cell-cell adhesion via plasma-membrane adhesion molecules / cell-cell adhesion	GO:0007156 / GO:0098742 / GO:0098609	0.0342576	0.7682	1
chitin catabolic process / glucosamine-containing compound catabolic process / chitinase activity / amino sugar catabolic process	GO:0006032 / GO:1901072 / GO:0004568 / GO:0046348	0.0329986	1	1
Cellular Component
microtubule associated complex	GO:0005875	1.15e-10	1.15e-10	1
virion / virion part / viral capsid	GO:0019012 / GO:0044423 / GO:0019028	5.75e-11	0.1035	1
dynein complex	GO:0030286	3.833e-11	3.833e-11	1
cytoskeletal part	GO:0044430	2.875e-11	2.875e-11	1
microtubule cytoskeleton	GO:0015630	0.0046	5.75e-11	1
outer membrane-bounded periplasmic space / periplasmic space	GO:0030288 / GO:0042597	0.023	0.9877	1
myosin complex	GO:0016459	0.0361429	1	1
cell envelope	GO:0030313	0.031625	1	1
ion channel complex / cation channel complex / transmembrane transporter complex	GO:0034702 / GO:0034703 / GO:1902495	0.0370556	1	1
Molecular Function
motor activity	GO:0003774	3.35e-10	3.35e-10	1
phosphorus-oxygen lyase activity / cyclic nucleotide biosynthetic process	GO:0016849 / GO:0009190	1.675e-10	0.5025	1
primary active transmembrane transporter activity / P-P-bond-hydrolysis-driven transmembrane transporter activity / ATPase activity, coupled to transmembrane movement of substances / ATPase activity, coupled to movement of substances	GO:0015399 / GO:0015405 / GO:0042626 / GO:0043492	0.0111667	1	1
peptide receptor activity / G-protein coupled peptide receptor activity / voltage-gated ion channel activity / voltage-gated channel activity	GO:0001653 / GO:0008528 / GO:0005244 / GO:0022832	0.025125	0.634339	1
copper ion binding	GO:0005507	0.0223333	0.615342	1
solute:sodium symporter activity	GO:0015370	0.0191429	0.599564	1
hydrolase activity, acting on acid anhydrides, catalyzing transmembrane movement of substances	GO:0016820	0.01675	1	1
excitatory extracellular ligand-gated ion channel activity	GO:0005231	0.0186111	0.365708	1
serine-type endopeptidase activity	GO:0004252	0.02345	0.0067	0.025125
microtubule motor activity	GO:0003777	0.0243636	1.675e-10	1
chitinase activity / glucosamine-containing compound catabolic process /chitin catabolic process /amino sugar catabolic process	GO:0004568 / GO:1901072 / GO:0006032 / GO:0046348	0.0223333	1	1
triglyceride lipase activity	GO:0004806	0.0206154	1	1
symporter activity / solute:cation symporter activity	GO:0015293 / GO:0015294	0.0191429	0.65794	1
glutathione peroxidase activity	GO:0004602	0.0223333	0.767649	1
cysteine-type endopeptidase inhibitor activity	GO:0004869	0.0209375	0.357333	1
potassium channel activity	GO:0005267	0.0216765	1	1
lipase activity	GO:0016298	0.0204722	1	1
potassium ion transmembrane transporter activity	GO:0015079	0.022921	1	1
calcium ion transmembrane transporter activity / divalent inorganic cation transmembrane transporter activity	GO:0015085 / GO:0072509	0.021775	0.618912	1
carboxylic ester hydrolase activity	GO:0052689	0.0207381	1	1
endopeptidase inhibitor activity / endopeptidase regulator activity	GO:0004866 / GO:0061135	0.0228409	1.117e-10	3.35e-10
voltage-gated cation channel activity	GO:0022843	0.0262174	1	1
oxidoreductase activity, acting on paired donors, with incorporation or reduction of molecular oxygen, reduced ascorbate as one donor, and incorporation of one atom of oxygen	GO:0016715	0.0335	1	1
calcium channel activity	GO:0005262	0.03484	1	1
carbohydrate binding	GO:0030246	0.0463846	1	1
serine-type endopeptidase inhibitor activity	GO:0004867	0.0483889	8.375e-11	1.675e-10
voltage-gated potassium channel activity	GO:0005249	0.0466607	1	1
neurotransmitter transporter activity / neurotransmitter:sodium symporter activity	GO:0005326 / GO:0005328	0.0450517	0.614516	1
tubulin-tyrosine ligase activity	GO:0004835	0.6289	0.01675	1
serine-type peptidase activity / serine hydrolase activity	GO:0008236 / GO:0017171	0.1005	0.0382857	0.0223333
